# Supplementary material for: Watercress Extract Reduces Experimental Colitis by Modulating Inflammation and Regulating the Gut Microbiota
Source: Nutrients. 2026 Jul 20;18(14):2369. doi: 10.3390/nu18142369 (PMC13415326; doi:10.3390/nu18142369)
Supplement: Supplementary file 1 [file nutrients-18-02369-s001.zip]

Archive with 1 entries (1 files):
- nutrients-4407985-supplementary.pdf
